# Supplementary material for: Sharing, reuse, and storage of biosamples among biomedical researchers in Jordan: Practice and concerns
Source: PLoS One. 2022 Apr 28;17(4):e0267552. doi: 10.1371/journal.pone.0267552 (PMC9049300; doi:10.1371/journal.pone.0267552)
Supplement: S1 Data — (XLS) [file pone.0267552.s001.xls]

## Sheet: Untitled3
ID	Gender	Employment Sector	Numberofpublications	Researcher’ssubjectdiscipline	Academic Rank	Source of fund	How do you store the subject’s bio-samples?			Have you ever shared the collected bio-samples with other local researchers?	Have you ever shared the collected bio-samples with other researchers outside of Jordan?	Have you ever sent the collected bio-samples to be analyzed outside Jordan?	Have you ever reused stored bio-samples in future research projects?	Do you explain the possibility of future re-use of bio-samples in the consent form?	Do you explain the possibility of bio-samples sharing in the consent form?	Do you explain the possibility of bio-samples analysis outside of Jordan in the consent form?
SS1	Male	Public	3	medical (medicine, pharmacy, dentistry, nursing)	Professor	Academic Institutions	Coded			No	No	No	Yes	Yes	No	No
SS2	Male	Public	1	medical (medicine, pharmacy, dentistry, nursing)	Assistant professor	Academic Institutions	Coded			No	No	Yes	No	Yes	No	Yes
SS4	Female	Public	1	medical (medicine, pharmacy, dentistry, nursing)	Assistant professor	Academic Institutions	Coded			No	No	No	No	Yes	Yes	No
SS5	Male	Public	1	medical (medicine, pharmacy, dentistry, nursing)	Assistant professor	Academic Institutions	Coded			No	No	No	Yes	No	No	No
SS6	Male	Public	2	medical (medicine, pharmacy, dentistry, nursing)	Associate professor	Academic Institutions	Coded			No	No	No	Yes	No	No	Yes
SS7	Male	Public	2	medical (medicine, pharmacy, dentistry, nursing)	Assistant professor	External/industry	Using full names			No	Yes	No	No	No	No	Yes
SS 8	Male	Public	3	medical (medicine, pharmacy, dentistry, nursing)	Assistant professor	Academic Institutions	Coded			No	Yes	No	No	No	No	No
Ss9	Male	Public	3	biology	Professor	External/industry				No	No	No	Yes	No	No	Yes
SS10	Male	Public	2	medical (medicine, pharmacy, dentistry, nursing)	Associate professor	Academic Institutions	Coded			Yes	Yes	Yes	Yes	Yes	No	Yes
SS11	Female	Public	2	biology	Associate professor	Academic Institutions	Coded			No	Yes	Yes	No	Yes	Yes	Yes
SS12	Male	Public	3	biology	Professor	Academic Institutions	Coded			Yes	Yes	Yes	Yes	No	No	Yes
SS13	Male	Public	3	medical (medicine, pharmacy, dentistry, nursing)	Professor	Academic Institutions	Coded			Yes	Yes	Yes	Yes	No	No	Yes
SS14	Male	Public	2	medical (medicine, pharmacy, dentistry, nursing)	Professor	Academic Institutions	Coded			No	Yes	Yes	Yes	No	No	Yes
SS15	Female	Public	1	biology	MSc Holder/ Lecturer	Academic Institutions	Coded			No	No	Yes	No	No	No	No
SS16	Female	private	1	biology	MSc Holder/ Lecturer	External/industry				Yes	No	No	No	No	No	No
SS17	Male	Public	1	biology	MSc Holder/ Lecturer	External/industry	Using full names			No	Yes	Yes	Yes	No	No	No
SS18	Male	Public	1	biology	MSc Holder/ Lecturer	Academic Institutions	Coded			No	No	Yes	No	Yes	Yes	Yes
SS19	Male	Public	3	biology	Professor	Academic Institutions	Coded			No	Yes	No	No	Yes	Yes	Yes
SS20	Female	Public	1	biology	MSc Holder/ Lecturer	External/industry	Coded			No	No	No	No	No	No	No
SS21	Female	private	1	biology	MSc Holder/ Lecturer	Academic Institutions	Coded			No	No	No	No	Yes	Yes	Yes
SS22	Male	Public	1	biology	MSc Holder/ Lecturer	Academic Institutions	Coded			Yes	Yes	Yes	Yes	No	No	Yes
SS23	Female	private	1	biology	Professor	Academic Institutions	Coded			No	No	Yes	No	Yes	No	Yes
SS24	Male	Public	1	biology	Assistant professor	Academic Institutions	Coded			No	Yes	Yes	Yes	No	No	No
SS25	Male	Public	3	biology	Associate professor	Academic Institutions	Using full names			Yes	No	No	No	Yes	No	No
SS26	Female	Public	2	medical (medicine, pharmacy, dentistry, nursing)	Associate professor	Academic Institutions	Coded			Yes	No	No	Yes	Yes	Yes	No
SS27	Female	Public	1	medical (medicine, pharmacy, dentistry, nursing)	Assistant professor	Academic Institutions	Coded			No	Yes	No	No	Yes	Yes	Yes
SS28	Male	Public	2	medical (medicine, pharmacy, dentistry, nursing)	Associate professor	Academic Institutions	Coded			No	No	No	No	No	No	No
SS29	Male	Public	1	medical (medicine, pharmacy, dentistry, nursing)	Assistant professor	Academic Institutions				No	No	No	No
SS30	Female	Public	1	medical (medicine, pharmacy, dentistry, nursing)	Assistant professor	Academic Institutions	Coded			No	Yes	No	No	Yes	Yes	Yes
SS31	Male	Public	2	biology	Assistant professor					No	No	No	No	Yes	Yes	No
SS32	Male	Public	3	medical (medicine, pharmacy, dentistry, nursing)	Associate professor	Academic Institutions	Coded			No	No	No	Yes	No	Yes	No
SS33	Male	Public	3	medical (medicine, pharmacy, dentistry, nursing)	Professor	Academic Institutions	Coded			Yes	Yes	Yes	No	Yes	Yes	Yes
SS34	Male	Public	3	medical (medicine, pharmacy, dentistry, nursing)	Associate professor	Academic Institutions	Using full names			Yes	No	No	Yes	Yes	Yes	No
SS35	Male	Public	1	medical (medicine, pharmacy, dentistry, nursing)	Assistant professor	Academic Institutions	Coded			Yes	No	Yes	Yes	No	No	No
SS36	Male	Public	1	medical (medicine, pharmacy, dentistry, nursing)	Assistant professor	Academic Institutions	Coded			No	No	No	No	Yes	Yes	No
SS37	Male	Public	3	biology	Professor	Academic Institutions	Coded			Yes	No	Yes	Yes	No	Yes	No
SS38	Female	Public	1	medical (medicine, pharmacy, dentistry, nursing)	Assistant professor	Academic Institutions	Coded			No	No	No	No	No	No	No
SS39	Male	Public	1	medical (medicine, pharmacy, dentistry, nursing)	Assistant professor		Coded			Yes	Yes	No	No	Yes	Yes	Yes
SS40	Male	Public	2	medical (medicine, pharmacy, dentistry, nursing)	Associate professor	External/industry				No	No	No	No	No	Yes	No
SS41	Male	Public	2	medical (medicine, pharmacy, dentistry, nursing)	Associate professor	Academic Institutions	Coded			Yes	No	Yes	Yes	Yes	Yes	Yes
SS42	Female	Public	1	medical (medicine, pharmacy, dentistry, nursing)	Assistant professor	Academic Institutions	Coded			Yes	No	No	No	Yes	Yes	No
SS43	Male	Public	3	biology	Assistant professor	Academic Institutions	Coded			No	No	Yes	Yes	Yes	Yes	Yes
SS44	Male	Public	1	biology	Assistant professor	External/industry	Coded			Yes	Yes	Yes	Yes	Yes	Yes	Yes
SS45	Male	private	2	medical (medicine, pharmacy, dentistry, nursing)	Associate professor	External/industry	Coded			Yes	Yes	Yes	Yes	Yes	Yes	Yes
SS46	Female	Public	2	biology	Associate professor	Academic Institutions	Coded			Yes		No	Yes	No	No	No
SS47	Male	Public	2	biology	Assistant professor		Coded			No	No	Yes	Yes	Yes	Yes	Yes
SS48	Female	Public	1	medical (medicine, pharmacy, dentistry, nursing)	Assistant professor	Personal	Using full names			No	No	Yes	No	No	Yes	Yes
SS49	Male	Public	1	medical (medicine, pharmacy, dentistry, nursing)	Assistant professor	Academic Institutions	Coded			Yes	Yes	No	No	Yes	Yes	No
SS50	Female	Public	1	medical (medicine, pharmacy, dentistry, nursing)	Assistant professor		Using full names			No	No	No	Yes	No	No	No
SS51	Male	Public	3	medical (medicine, pharmacy, dentistry, nursing)	Associate professor		Coded			No	No	No	No	Yes	No	Yes
SS52	Female	Public	1	medical (medicine, pharmacy, dentistry, nursing)	MSc Holder/ Lecturer		Coded			No	No	Yes	Yes	No	No	No
SS53	Female	Public	2	medical (medicine, pharmacy, dentistry, nursing)	Associate professor	Academic Institutions	Coded			No	No	No	Yes	Yes	Yes	Yes
SS54	Female	Public	2	medical (medicine, pharmacy, dentistry, nursing)	Associate professor	Academic Institutions	Coded			No	No	No	Yes	Yes	Yes	Yes
SS55	Male	Public	1	medical (medicine, pharmacy, dentistry, nursing)	Assistant professor	Academic Institutions	Coded			No	No	No	No		No	No
SS56	Male	Public	1	medical (medicine, pharmacy, dentistry, nursing)	MSc Holder/ Lecturer	Academic Institutions	Coded			Yes	Yes	Yes	Yes	Yes	No	Yes
SS57	Female	Public	1	biology	MSc Holder/ Lecturer		Using full names			Yes	No	No	Yes	Yes	Yes	No
SS58	Female	private	1	medical (medicine, pharmacy, dentistry, nursing)	MSc Holder/ Lecturer		Coded			No	No	No	Yes	Yes		No
SS59	Female	Public	1	biology	MSc Holder/ Lecturer	Academic Institutions	Using full names			No	No	No	Yes	Yes	Yes	Yes
SS60	Female	Public	1	biology	MSc Holder/ Lecturer	Academic Institutions	Using full names			Yes	No	No	Yes	Yes	No	No
SS61	Male	private	2	medical (medicine, pharmacy, dentistry, nursing)	Associate professor	Academic Institutions	Using full names			Yes	Yes	Yes	Yes	Yes	No	Yes
SS62	Female	Public	2	medical (medicine, pharmacy, dentistry, nursing)	Assistant professor	Academic Institutions	Coded			Yes	No	No	Yes	No	No	No
SS63	Male	Public	1	biology	Professor	Academic Institutions	Using full names			No	No	No	Yes	No	Yes	No
SS64	Female	private	1	medical (medicine, pharmacy, dentistry, nursing)	Associate professor	Academic Institutions	Coded			No	No	No	No	No	No	No
SS65	Male	Public	2	medical (medicine, pharmacy, dentistry, nursing)	Professor	Academic Institutions	Coded			Yes	No	No	Yes	Yes	Yes	No
SS66	Male	private	1	medical (medicine, pharmacy, dentistry, nursing)	Associate professor	Academic Institutions	Coded			Yes	Yes	Yes	Yes	Yes	Yes	Yes
SS67	Male	Public	3	medical (medicine, pharmacy, dentistry, nursing)	Professor	Academic Institutions	Coded			Yes	Yes	Yes	Yes	Yes	Yes	Yes
SS68	Female	Public	2	medical (medicine, pharmacy, dentistry, nursing)	Professor	Academic Institutions	Coded			Yes	Yes	No	Yes	Yes	Yes	No
SS69	Male	Public	1	biology	Assistant professor	Academic Institutions	Coded			No	Yes	Yes	Yes	Yes	Yes	Yes
SS70	Male	Public	2	medical (medicine, pharmacy, dentistry, nursing)	Associate professor	External/industry	Coded			Yes	Yes	Yes	Yes	Yes	Yes	Yes
SS71	Female	Public	1	medical (medicine, pharmacy, dentistry, nursing)	Assistant professor	Academic Institutions	Coded			Yes	Yes	No	No	No	Yes	Yes
SS72	Male	Public	3	medical (medicine, pharmacy, dentistry, nursing)	Professor	Academic Institutions	Coded			No	Yes	Yes	Yes	Yes	Yes	Yes
SS73	Female	Public	1	biology	Assistant professor	Academic Institutions	Coded			Yes	Yes	Yes	Yes	Yes	Yes	Yes
SS74	Male	Public	1	biology	Assistant professor	Academic Institutions	Coded			Yes	No	No	Yes	Yes	Yes	Yes
SS75	Male	Public	2	medical (medicine, pharmacy, dentistry, nursing)	Professor	External/industry	Coded			Yes	Yes	Yes	Yes	Yes	Yes	Yes
SS76	Female	Public	1	medical (medicine, pharmacy, dentistry, nursing)	Assistant professor	Academic Institutions	Coded			No	Yes	No	No	Yes	Yes	Yes
SS77	Female	private	1	medical (medicine, pharmacy, dentistry, nursing)	Assistant professor	Academic Institutions	Coded			Yes	Yes	No	Yes	Yes	Yes	Yes
SS78	Male	Public	3	medical (medicine, pharmacy, dentistry, nursing)	Professor	Academic Institutions	Using full names			Yes	Yes	Yes	Yes	Yes	No	No
SS79	Male	private	1	medical (medicine, pharmacy, dentistry, nursing)	Assistant professor		Using full names			Yes	Yes	Yes	Yes	Yes	Yes	No
SS80	Male	private	1	biology	Assistant professor	Academic Institutions	Coded			Yes	Yes	Yes	Yes	Yes	Yes	Yes
SS81	Female	Public	1	medical (medicine, pharmacy, dentistry, nursing)	Assistant professor	Academic Institutions	Coded			No	No	No	No	Yes	No	No
SS82	Female	Public	2	biology	Professor	External/industry	Coded			No	Yes	No	No	Yes	Yes	Yes
SS83	Male	private	1	medical (medicine, pharmacy, dentistry, nursing)	Assistant professor	Academic Institutions	Coded			Yes	No	No		No	No	No
SS84	Female	private	1	medical (medicine, pharmacy, dentistry, nursing)	Assistant professor		Coded			Yes	Yes	No	No	No	Yes	Yes
SS85	Female	private	1	biology	Assistant professor	Academic Institutions	Coded			Yes	Yes	Yes	Yes	Yes	Yes	Yes
SS86	Male	Public	3	medical (medicine, pharmacy, dentistry, nursing)	Professor	External/industry	Coded			Yes	No	Yes	Yes	Yes	No	Yes
SS87	Female	private	1	medical (medicine, pharmacy, dentistry, nursing)	Associate professor	Academic Institutions	Coded			No	No	No	No	No	No	No
SS88	Male	Public	1	medical (medicine, pharmacy, dentistry, nursing)	Associate professor	External/industry	Coded			No	No	No	No	No	No	No
SS89	Female	Public	2	biology	Professor	Academic Institutions	Coded			Yes	Yes	Yes	No	No	Yes	Yes
SS90	Male	Public	1	biology	Associate professor	Academic Institutions	Using full names			No	Yes	Yes	Yes	Yes	Yes	No
SS91	Female	Public	3	medical (medicine, pharmacy, dentistry, nursing)	Professor	External/industry	Coded			Yes	Yes	Yes	Yes	Yes	Yes	Yes
SS92	Male	private	1	medical (medicine, pharmacy, dentistry, nursing)	Assistant professor	External/industry	Coded			Yes	Yes	Yes	Yes	Yes	Yes	Yes
SS93	Male	private	1	biology	Associate professor	External/industry	Coded			Yes	No	Yes	No	No	Yes	Yes
SS94	Male	Public	1	biology	Assistant professor	External/industry	Coded			No	Yes	Yes	Yes	Yes	Yes	No
SS95	Female	Public	1	medical (medicine, pharmacy, dentistry, nursing)	Assistant professor	External/industry	Coded			No	No	No	No	No	No	Yes
SS96	Male	private	1	biology	Assistant professor		Coded			No	No	No	No	No	No	No
SS97	Male	private	1	medical (medicine, pharmacy, dentistry, nursing)	Assistant professor	External/industry	Coded			Yes	Yes	No	No	No	No	No
SS98	Male	Public	1	biology	Associate professor	External/industry	Using full names			Yes	Yes	No	No	Yes	No	Yes
SS99	Male	Public	3	biology	Associate professor		Coded			Yes	Yes	Yes	Yes	Yes	Yes	Yes
SS100	Male	Public	1	medical (medicine, pharmacy, dentistry, nursing)	Assistant professor		Using full names			Yes	No	No	No	Yes	Yes	Yes
SS101	Male	Public	1	medical (medicine, pharmacy, dentistry, nursing)	Assistant professor	Academic Institutions	Using full names			Yes	Yes	Yes	Yes	Yes	Yes	No
SS102	Male	Public	3	medical (medicine, pharmacy, dentistry, nursing)	Professor	Academic Institutions	Coded			Yes	Yes	Yes	Yes	No	No	Yes
SS103	Male	private	1	biology	MSc Holder/ Lecturer	Academic Institutions	Coded			Yes	No	No	No	No	No	No
SS104	Male	private	1	medical (medicine, pharmacy, dentistry, nursing)	MSc Holder/ Lecturer	Academic Institutions	Coded			Yes	No	No	No	Yes	No	No
SS105	Male	private	3	medical (medicine, pharmacy, dentistry, nursing)	Associate professor	Personal				Yes	Yes	No	No	Yes	Yes	No
SS106	Male	Public	3	biology	Assistant professor	Academic Institutions	Coded			Yes	Yes	Yes	No	Yes	Yes	Yes
SS107	Female	Public	1	biology	MSc Holder/ Lecturer	Academic Institutions	Coded			Yes	No	Yes	Yes	Yes	Yes	Yes
SS108	Female	Public	1	biology	MSc Holder/ Lecturer	Personal	Coded			No	No	No	No	No	No	No
SS109	Female	Public	1	medical (medicine, pharmacy, dentistry, nursing)	MSc Holder/ Lecturer	Academic Institutions	Coded			No	No	No	No	Yes	No	No
SS110	Female	private	1	medical (medicine, pharmacy, dentistry, nursing)	MSc Holder/ Lecturer	Academic Institutions	Coded			Yes	No	No	Yes	Yes	Yes	No
SS111	Female	Public	1	medical (medicine, pharmacy, dentistry, nursing)	MSc Holder/ Lecturer	External/industry	Coded			No	No	No	No	Yes	Yes	Yes
SS112	Male	Public	1	biology	Assistant professor	External/industry	Coded			Yes	Yes	No	No	Yes	Yes	No
SS113	Female	private	1	medical (medicine, pharmacy, dentistry, nursing)	MSc Holder/ Lecturer		Coded			Yes	No	No	Yes	Yes	Yes	No
SS114	Male	private	1	medical (medicine, pharmacy, dentistry, nursing)	MSc Holder/ Lecturer	Academic Institutions	Coded			No	No	No	No	Yes	Yes	Yes
SS115	Male	Public	1	medical (medicine, pharmacy, dentistry, nursing)	Associate professor	Academic Institutions	Coded			Yes	No	Yes	Yes	No	No	No
SS116	Female	Public	1	biology	MSc Holder/ Lecturer	Academic Institutions	Coded			Yes	Yes	Yes	Yes	Yes	Yes	No
SS117	Male	Public	2	medical (medicine, pharmacy, dentistry, nursing)	Professor	Academic Institutions	Coded			Yes	Yes	Yes	Yes	Yes	Yes	Yes
SS118	Male	Public	1	medical (medicine, pharmacy, dentistry, nursing)	Assistant professor	External/industry	Using full names				No	No	No	No	No
SS119	Female	Public	3	medical (medicine, pharmacy, dentistry, nursing)	Professor		Using full names				Yes	Yes	Yes	Yes	Yes	Yes
SS120	Male	private	1	medical (medicine, pharmacy, dentistry, nursing)	Associate professor	External/industry	Coded			Yes	Yes	Yes	Yes	Yes	Yes	Yes
SS121	Male	private	1	medical (medicine, pharmacy, dentistry, nursing)	Assistant professor	Personal				Yes	No	No	No	No	No	No
SS122	Male	Public	3	medical (medicine, pharmacy, dentistry, nursing)	Associate professor	Academic Institutions	Coded			Yes	Yes	Yes	Yes	Yes	Yes	Yes
SS123	Female	private	1	medical (medicine, pharmacy, dentistry, nursing)	MSc Holder/ Lecturer		Coded			No	No	No	No	Yes	Yes	Yes
SS124	Male	Public	1	medical (medicine, pharmacy, dentistry, nursing)	Assistant professor	Personal	Coded				No	No	Yes	Yes	Yes	Yes
SS125	Female	private	1	medical (medicine, pharmacy, dentistry, nursing)	MSc Holder/ Lecturer	Academic Institutions	Using full names			No	No	No	No	Yes	Yes	Yes
SS126	Male	Public	2	biology	Professor	Academic Institutions	Coded			Yes	No	No	Yes	Yes	Yes	No
SS127	Female	Public	1	medical (medicine, pharmacy, dentistry, nursing)	MSc Holder/ Lecturer	Academic Institutions				No	Yes	No	No	No	No	No
SS128	Female	Public	1	medical (medicine, pharmacy, dentistry, nursing)	Assistant professor	Academic Institutions	Coded			Yes	No	No	No	No	No	No
SS129	Male	private	3	medical (medicine, pharmacy, dentistry, nursing)	Associate professor	Personal	Coded			Yes	Yes	No	No	Yes	Yes	Yes
SS130	Female	Public	1	medical (medicine, pharmacy, dentistry, nursing)	Assistant professor	Academic Institutions	Coded			Yes	No	No	Yes	Yes	No	No
SS131	Male	Public	2	medical (medicine, pharmacy, dentistry, nursing)	Assistant professor	Academic Institutions	Using full names			Yes	No	No	Yes	No	No	No
SS132	Male	private	2	medical (medicine, pharmacy, dentistry, nursing)	Professor	Personal				Yes	Yes	Yes	No	Yes	Yes	Yes
SS133	Female	private	1	medical (medicine, pharmacy, dentistry, nursing)	MSc Holder/ Lecturer		Coded			Yes	No	No	Yes	No	No	No
SS134	Male	private	2	medical (medicine, pharmacy, dentistry, nursing)	Associate professor	Personal	Using full names			Yes	No	No	Yes	Yes	Yes	Yes
SS135	Male	Public	1	biology	Associate professor	External/industry	Coded			Yes	Yes	Yes	No	Yes	Yes	Yes
SS136	Female	private	1	biology	MSc Holder/ Lecturer	Academic Institutions	Using full names			Yes	No	No	Yes	Yes	Yes	Yes
SS137	Female	Public	3	medical (medicine, pharmacy, dentistry, nursing)	Professor	Academic Institutions	Coded			Yes	Yes	Yes	Yes	No	No	Yes
SS138	Male	Public	2	medical (medicine, pharmacy, dentistry, nursing)	Professor	External/industry	Coded			Yes	Yes	Yes	Yes	Yes	Yes	Yes
SS139	Female	private	1	medical (medicine, pharmacy, dentistry, nursing)	MSc Holder/ Lecturer	Academic Institutions	Coded			No	No	No	No	Yes	Yes	Yes
SS140	Male	private	1	medical (medicine, pharmacy, dentistry, nursing)	Assistant professor	External/industry	Coded			Yes	Yes	No	No	Yes	Yes	No
SS141	Female	private	1	medical (medicine, pharmacy, dentistry, nursing)	Assistant professor	Academic Institutions	Using full names			Yes	Yes	No	No	Yes	Yes	Yes
SS142	Female	private	1	medical (medicine, pharmacy, dentistry, nursing)	Associate professor	Personal	Using full names			No	No	Yes	Yes	No	No	No
SS143	Male	private	3	biology	Professor	External/industry	Coded			Yes	Yes	Yes	Yes	Yes	Yes	Yes
SS144	Male	private	1	medical (medicine, pharmacy, dentistry, nursing)	Assistant professor	Personal	Coded			Yes	No	Yes	Yes	Yes	Yes	No
SS145	Female	private	1	medical (medicine, pharmacy, dentistry, nursing)	Assistant professor	Personal	Coded			No	No	No	No	No	No	No
SS146	Female	private	1	medical (medicine, pharmacy, dentistry, nursing)	Assistant professor	Personal	Using full names			Yes	No	Yes	Yes	Yes	Yes	Yes
SS147	Male	private	1	medical (medicine, pharmacy, dentistry, nursing)	Assistant professor		Coded			Yes	Yes	Yes	Yes	Yes	Yes	Yes
SS148	Male	private	1	biology	Assistant professor	Personal	Coded			No	Yes	No	Yes	Yes	Yes	Yes
SS149	Male	private	1	medical (medicine, pharmacy, dentistry, nursing)	Associate professor	External/industry	Coded			Yes	No	No	No	Yes	No	No
SS150	Male	Public	3	biology	Professor		Using full names			Yes	Yes	Yes	Yes	Yes	Yes	Yes
SS151	Male	Public	1	biology	Assistant professor	Academic Institutions	Coded			No	No	No	Yes	No	No	No
SS152	Male	Public	3	medical (medicine, pharmacy, dentistry, nursing)	Associate professor	Academic Institutions	Coded			Yes	Yes	No	No	Yes	Yes	Yes
SS153	Female	Public	1	medical (medicine, pharmacy, dentistry, nursing)	Assistant professor	Academic Institutions	Coded			Yes	No	No	Yes	Yes	Yes	Yes
SS154	Female	Public	1	medical (medicine, pharmacy, dentistry, nursing)	Assistant professor	External/industry	Coded			Yes	Yes	No	Yes	Yes	Yes	Yes
SS155	Male	Public	1	biology	Assistant professor	Academic Institutions	Coded			No	No	No	Yes	No	No	No
SS156	Female	Public	1	medical (medicine, pharmacy, dentistry, nursing)	Assistant professor	Academic Institutions	Coded			No	No	No	No	Yes	Yes	Yes
SS157	Male	private	1	biology	Assistant professor	Personal	Coded			No	No	Yes	Yes	Yes	Yes	Yes
SS158	Female	private	1	medical (medicine, pharmacy, dentistry, nursing)	Assistant professor	Academic Institutions	Coded			Yes	Yes	No	Yes	No	Yes	No
SS159	Male	Public	3	medical (medicine, pharmacy, dentistry, nursing)	Associate professor	Academic Institutions	Coded			Yes	Yes	Yes	Yes	Yes	Yes	No
SS160	Female	private	1	biology	Associate professor	Academic Institutions	Coded			Yes	No	No	Yes	No	No	No
SS161	Male	private	2	biology	Associate professor	External/industry	Using full names			Yes	Yes	No	No	No	No	No
SS162	Female	private	1	biology	Associate professor	External/industry	Coded			Yes	Yes	Yes	No	No	No	No
SS163	Female	private	2	biology	Associate professor	External/industry	Coded			No	No	No	No	No	No	Yes
SS164	Male	private	1	medical (medicine, pharmacy, dentistry, nursing)	Assistant professor	External/industry	Coded			Yes	No	No	No	No		No
SS165	Female	Public	1	biology	Assistant professor	External/industry	Coded			No	No	No	No	No	No	No
SS166	Female	Public	3	biology	Professor	External/industry	Coded			Yes	Yes	Yes	Yes	Yes	Yes	Yes
SS167	Female	private	1	medical (medicine, pharmacy, dentistry, nursing)	Assistant professor	Personal	Using full names			No	Yes	Yes	Yes	Yes	Yes	No
SS168	Female	private	1	biology	Assistant professor	Academic Institutions	Coded			No	No	No	No	No	No	Yes
SS169	Male	Public	1	medical (medicine, pharmacy, dentistry, nursing)	Assistant professor	Academic Institutions	Coded			Yes	Yes	Yes	Yes	Yes	Yes	Yes
SS170	Male	Public	3	biology	Professor	Academic Institutions	Coded			Yes	Yes	Yes	No	No	Yes	Yes
SS171	Male	private	3	medical (medicine, pharmacy, dentistry, nursing)	Associate professor	Personal	Coded			Yes	Yes	No	No	Yes	Yes	Yes
SS172	Male	private	1	biology	Assistant professor	Personal	Using full names			Yes	No	No	No	No	No	No
SS173	Female	private	2	medical (medicine, pharmacy, dentistry, nursing)	Associate professor	External/industry	Coded			Yes	Yes	Yes	Yes	Yes	Yes	Yes
SS174	Female	private	1	medical (medicine, pharmacy, dentistry, nursing)	Assistant professor	Personal	Using full names			No	No	No	Yes	No	No	No
SS175	Female	Public	3	medical (medicine, pharmacy, dentistry, nursing)	Professor	External/industry	Coded			Yes	Yes	Yes	Yes	Yes	Yes	Yes
SS176	Female	private	2	biology	Associate professor	External/industry	Coded			Yes	Yes	Yes	Yes	Yes	Yes	Yes
SS177	Male	Public	1	medical (medicine, pharmacy, dentistry, nursing)	Associate professor		Coded			Yes	Yes	Yes	No	No	No	No
SS178	Male	private	1	medical (medicine, pharmacy, dentistry, nursing)	Associate professor	Personal	Coded			Yes	Yes	No	Yes	Yes	No	No
SS179	Male	Public	1	biology	Assistant professor	Academic Institutions	Coded			Yes	No	No	Yes	Yes	No	No
SS180	Female	Public	1	medical (medicine, pharmacy, dentistry, nursing)	Assistant professor	External/industry	Coded			No	No	No	No	Yes	Yes	Yes
SS181	Female	private	1	biology	Assistant professor		Coded			Yes	Yes	No	Yes	Yes	Yes	Yes
SS182	Male	Public	1	biology	Associate professor	External/industry	Coded			Yes	No	No	Yes	Yes	No	No
SS183	Female	private	2	medical (medicine, pharmacy, dentistry, nursing)	Associate professor	External/industry	Coded			Yes	No	Yes	Yes	Yes	Yes	Yes
SS184	Female	Public	2	biology	Professor	External/industry	Coded			Yes	Yes	Yes	No	No	No	No
SS185	Female	Public	1	medical (medicine, pharmacy, dentistry, nursing)	Assistant professor		Coded			Yes	Yes	Yes	Yes	Yes	Yes	Yes
SS186	Male	private	1	medical (medicine, pharmacy, dentistry, nursing)	Associate professor	External/industry	Coded			Yes	Yes	Yes	Yes	Yes	Yes	Yes
SS187	Male	private	1	medical (medicine, pharmacy, dentistry, nursing)	Associate professor	Personal	Coded			Yes	No	No	Yes	No	No	No
SS188	Male	Public	3	medical (medicine, pharmacy, dentistry, nursing)	Professor	External/industry	Coded			Yes	Yes	Yes	Yes	Yes	Yes	Yes
SS189	Male	private	3	medical (medicine, pharmacy, dentistry, nursing)	Professor	External/industry	Coded			Yes	Yes	Yes	Yes	Yes	Yes	Yes
SS190	Female	private	1	medical (medicine, pharmacy, dentistry, nursing)	Assistant professor	Personal	Coded			Yes	Yes	No	No	Yes	No	No
SS191	Female	private	1	medical (medicine, pharmacy, dentistry, nursing)	Assistant professor	Personal	Coded			Yes	Yes	Yes	No	No	No	No
SS192	Male	Public	1	biology	Associate professor	External/industry	Coded			No	No	No	No	No	Yes	Yes
SS193	Male	private	1	biology	Assistant professor	External/industry	Coded			Yes	No	No	Yes	Yes	Yes	Yes
SS194	Female	Public	2	biology	Associate professor	External/industry	Coded			Yes	No	No	No	Yes	No	No
SS195	Male	private	1	medical (medicine, pharmacy, dentistry, nursing)	MSc Holder/ Lecturer	Academic Institutions	Coded			Yes	No	No	No	Yes	No	No
SS196	Female	private	1	biology	Associate professor	Personal	Using full names			No	No	No	No	No	No	No
SS197	Male	Public	3	medical (medicine, pharmacy, dentistry, nursing)	Professor		Coded			Yes	Yes	No	No	No	No	No
